# Supplementary material for: Identification and Validation of Th1-Selective Epitopes Derived from Proteins Overexpressed in Breast Cancer Stem Cells
Source: Vaccines (Basel). 2025 May 15;13(5):525. doi: 10.3390/vaccines13050525 (PMC12115844; doi:10.3390/vaccines13050525)
Supplement: Supplementary file 1 [file vaccines-13-00525-s001.zip]

Archive with 1 entries (1 files):
- vaccines-3605120-supplementary.pdf
